# Supplementary material for: Determination of Pesticide Residues in IV Range Artichoke (Cynara cardunculus L.) and Its Industrial Wastes
Source: Foods. 2023 Apr 26;12(9):1807. doi: 10.3390/foods12091807 (PMC10178484; doi:10.3390/foods12091807)
Supplement: Supplementary file 1 [file foods-12-01807-s001.zip]

Archive with 1 entries (1 files):
- foods-2299031-supplementary.pdf
